# Supplementary material for: Moss Cover Redirects Soil Organic Carbon from Active Turnover to Mineral-Associated Stabilization in Subalpine Forests
Source: Plants (Basel). 2026 Jul 6;15(13):2098. doi: 10.3390/plants15132098 (PMC13363821; doi:10.3390/plants15132098)
Supplement: Supplementary file 1 [file plants-15-02098-s001.zip]

Archive with 1 entries (1 files):
- plants-4379331-supplementary.pdf
